# Supplementary material for: Submicrometre sampling of living cells by macrophages
Source: Nature. 2026 Apr 29;654(8118):495–503. doi: 10.1038/s41586-026-10435-5 (PMC13253326; doi:10.1038/s41586-026-10435-5)
Supplement: Supplementary file 7 — Source Data Fig. 1 [file 41586_2026_10435_MOESM7_ESM.xlsx]

## Sheet: 1c
AM	IM	cDC1	cDC2	pMo	Neu	cMo
59.8	26	9.68	5.2	1.07	0.8	0.45
64.5	38.2	13.9	12.5	0.8	0.9	0.74
71.9	42	10.1	8.92	0.82	1.11	0.68
58.3	33.9	8.71	12.1	1.49	0.74	0.62
59	28.2	6.8	6.3	0.56	0.91	0.25

## Sheet: 1d
M	cDC1	cDC2	Mo	Neu
14.3	7.69	5.56	8.53	0
34.4	24	13.3	8.03	6.25
35.6	9.52	6.14	3.11	1.33

## Sheet: 1f
cDC2	Mo	M	cDC1	Neu
98.4	97.1	93.1	87.5	86.6
97.7	92.2	82.2	82.6	71
75.3	74.7	65.1	70.8	67.5
95.5	89	85.9	76.2	72.8

## Sheet: 1g
mDC1	M	Mo	mDC2	rDC2	rDC1
0	0	0	0	0	0
0.47	0.19	0	0	0	0
0.35	0.18	0	0	0	0
0	0.17	0.28	0.18	0	0

## Sheet: 1i
	Lung			Spleen
M	68.5167	56.3167	107.317	-4.13333	-14.3833	18.5167
cDC2	42.9667	40.6667	95.2667	-13.7333	-14.2333	27.9667
cDC1	43.02	32.92	48.32	-9.08	-3.78	12.86
Mo	1.86667	-5.03333	0.0666667	-4.93333	3.56667	1.36667
Neu	-9.13333	-11.7333	-12.9333	-0.133333	3.36667	-3.23333
