# Supplementary material for: Submicrometre sampling of living cells by macrophages
Source: Nature. 2026 Apr 29;654(8118):495–503. doi: 10.1038/s41586-026-10435-5 (PMC13253326; doi:10.1038/s41586-026-10435-5)
Supplement: Supplementary file 8 — Source Data Fig. 2 [file 41586_2026_10435_MOESM8_ESM.xlsx]

## Sheet: 2c
0.079
0.343
0.396
0.29
0.117
0.153
0.035
0.552
0.153
0.423
0.047
0.047
0.164
0.082
0.07
0.07
0.094
0.035
0.035
0.035
0.188
0.516
0.035
0.07
0.082
0.035
0.129
0.153
0.329
0.035
0.035
0.082
0.164
0.047
0.035
0.035
0.059
0.399
0.047
0.176
0.235
0.047
0.282
0.07
0.059
0.117
0.059
0.082
0.129
0.035
0.035
0.082
0.317
0.211
0.106
0.129
0.106
0.246
0.035
0.094
0.317
0.07
0.27
0.329
0.34
0.082
0.035
0.094
0.188
0.082
0.176
0.047
0.305
0.258
0.035
0.07
0.153

## Sheet: 2d
	Direct	Supe (Supernatant)
231129	59.6	0.48
231294	79.9	3.85
240116	71.2	1.32667

## Sheet: 2e
	Direct	Indirect (Transwell)
231129	1	0.248583
231294	1	0.271657
240116	1	0.163843

## Sheet: 2f
DMSO	DMA
62.8	62.8
59.1	66
60	61.9

## Sheet: 2g
DMSO	Dynole
35.4333	35.3
23.8	22.6
17.65	20.55

## Sheet: 2h
DMSO	zVAD
62.8	77.1
59.1	79
60	74.9

## Sheet: 2j
GFP-	GFP+
98.3333	1.67667
98.7	1.31667
98.3	1.52667
