# Supplementary material for: Submicrometre sampling of living cells by macrophages
Source: Nature. 2026 Apr 29;654(8118):495–503. doi: 10.1038/s41586-026-10435-5 (PMC13253326; doi:10.1038/s41586-026-10435-5)
Supplement: Supplementary file 9 — Source Data Fig. 3 [file 41586_2026_10435_MOESM9_ESM.xlsx]

## Sheet: 3c
0.046
0.027
0.053
0.052
0.053
0.054

## Sheet: 3e
	Rosa26			Fcgr1 KO			Fcgr3 KO			Fcgr4 KO
Isotype (Rat IgG)	27.5	10.57	20.05	36.3	7.07	14.3	29.6	7.51	13.25	34.5	10.03	19.45
αCD98	71.8	42.4	54.95	80.7	32.1	44.65	35.45	9.17	15.6	76.55	37.2	47.95

## Sheet: 3f
	WT			FcRγ KO
Isotype (Rat IgG)	32.3333	32.7333	44.8333	21.9667	37.4333	43.8
αCD98	52.1667	60.4667	66.3667	26.7333	46	50.4333

## Sheet: 3g
Rosa26	CD11B
52.8333	44.3667
36.65	32.65
22.9	16.8667
