# Supplementary material for: Submicrometre sampling of living cells by macrophages
Source: Nature. 2026 Apr 29;654(8118):495–503. doi: 10.1038/s41586-026-10435-5 (PMC13253326; doi:10.1038/s41586-026-10435-5)
Supplement: Supplementary file 10 — Source Data Fig. 4 [file 41586_2026_10435_MOESM10_ESM.xlsx]

## Sheet: 4k
	Phago				Endo				Trogo
	0712	0715	0817		0712	0715	0817		0712	0715	0817
B16		1	1	1		0.923076	0.247008	0.118092		0.234009	0.4548	0.135609
MEF		1	1	1		0.501422	0.347111	0.527401		0.675293	0.538984	0.831668

## Sheet: 4l
	Phago				Endo				Trogo
	0712	0715	0817	1121	0712	0715	0817	1121	0712	0715	0817	1121
B16		16.121	7.676	14.9188	11.648	15.579	51.928	17.464	37.573	46.883	45.31	50.4339
MEF		13.768	3.223	27.4032	15.335	7.959	31.85	19.788	26.928	15.824	28.244	28.0163

## Sheet: 4o
Phago	Trogo
1.17667	1.64
0.88	0.83
0.536667	0.66

## Sheet: 4p
Phago	Trogo
10.7933	43.3
1	33.5
2.37667	35.3
