# Supplementary material for: Submicrometre sampling of living cells by macrophages
Source: Nature. 2026 Apr 29;654(8118):495–503. doi: 10.1038/s41586-026-10435-5 (PMC13253326; doi:10.1038/s41586-026-10435-5)
Supplement: Supplementary file 11 — Source Data Fig. 5 [file 41586_2026_10435_MOESM11_ESM.xlsx]

## Sheet: 5b
SNX27 KO
97
96
89
85
81

## Sheet: 5c
Unedited	Rosa26	SNX27 KO
0.14352	0.124173	0.0329523

## Sheet: 5e
	Rosa26			SNX27 KO
	251010	251022	251105	251010	251022	251105
Early	2.44	0	0.36	0.85	0	0
Mature	4.88	1.36	3.24	0.49	0	1.03
LE	4.88	12.5	13.7	13.8	6.73	11.6
Lyso	18.3	40.7	42.8	56.2	57.2	65
Alt	65.9	41	40.3	26.7	30.3	21.7

## Sheet: 5f
% Proliferated
R26	SNX27 KO
73.3	49.2
47.5333	15.8333
27.5333	11.8933
Normalized Prolif
R26	SNX27 KO
1	0.671214
1	0.3331
1	0.431961
