# Supplementary material for: Submicrometre sampling of living cells by macrophages
Source: Nature. 2026 Apr 29;654(8118):495–503. doi: 10.1038/s41586-026-10435-5 (PMC13253326; doi:10.1038/s41586-026-10435-5)
Supplement: Supplementary file 12 — Source Data Extended Data Fig. 1 [file 41586_2026_10435_MOESM12_ESM.xlsx]

## Sheet: ED 1a
M	cDC2	cDC1	Neu	Mo
38.9	35.8	34.5	7.12	6.6
64.5	53.3	33.3	13.1	5.79
96.6	91.4	82.6	70.1	69.2

## Sheet: ED1b
	WT						Scgb1a1-CreERT2;Ai6						B-actin-Cre;Ai6
AM	134	138					1731	1690	733	1671	1621	701	75350	66689
IM	36.9	39.6					88.2	84.5	77.6	72	76.9	69.7	8274	8623
cDC2	51.3	57.7					127	146	107	111	137	100	10876	10488
cDC1	48.8	52.8					170	184	124	192	182	118	12584	12710

## Sheet: ED1c
mDC2	mDC1	rDC1	Neu	rDC2	Mo
71.2	89.1	65.7	41.3	59.1	33.4
77.8	81.1	59	83.3	20.5	39.3
72.6	52	60.2	47.5	64.2	32.8
64.8	78.9	67.5	43.5	43.5	39.1
