# Supplementary material for: Submicrometre sampling of living cells by macrophages
Source: Nature. 2026 Apr 29;654(8118):495–503. doi: 10.1038/s41586-026-10435-5 (PMC13253326; doi:10.1038/s41586-026-10435-5)
Supplement: Supplementary file 13 — Source Data Extended Data Fig. 2 [file 41586_2026_10435_MOESM13_ESM.xlsx]

## Sheet: ED 2b
Co-culture	Supernatant	Transwell
74.8667	49.0333	4.26333
79.1667	50.1333	4.14333
72.4667	27.8667	3.87

## Sheet: ED 2c
	DMSO			DMA
B16	0.741627	1.11938	1.13899	0.532327	0.573261	0.441836
MEF	1.00178	1.05313	0.945085	0.197074	0.16686	0.206897

## Sheet: ED 2d
DMSO	DMA
79.2	77.9667
79.1667	82.1333
72.7	70.2

## Sheet: ED 2e
DMSO	Dynole
0.52	0
0.38	0.15
0.64	0

## Sheet: ED 2f
DMSO	Dynole	zVAD
41	43.05	54.9
27.6	25.0667	39.2667
25.1	25.9667	41.0667

## Sheet: ED 2g
	DMSO			zVAD
B16	0.953974	1.04603		0.660018	0.646517
MEF	0.795394	1.05249	1.15212	0.663631	0.750402	0.581682
