# Supplementary material for: Submicrometre sampling of living cells by macrophages
Source: Nature. 2026 Apr 29;654(8118):495–503. doi: 10.1038/s41586-026-10435-5 (PMC13253326; doi:10.1038/s41586-026-10435-5)
Supplement: Supplementary file 14 — Source Data Extended Data Fig. 4 [file 41586_2026_10435_MOESM14_ESM.xlsx]

## Sheet: ED 4c
	Isotype (Rat IgG)			CD16/32 Block
Isotype (Rat IgG)	27.4333	58.1333	52.5667	23.4667	64.3333	54.45
αCD98	62	86.1667	74.6667	28.9667	70.9	55.65

## Sheet: ED 4d
B16
	R26			Fcgr1 KO			Fcgr3 KO			Fcgr4 KO
Isotype (AH)	24.45	10.32	19.2	30.3	7.41	10.7	28.3	8.01	12.15	35.75	10.055	18.4
αCD29	91.75	62.35	72.8	77.55	24.5	40.5	87.4	48.2	58.5	89.05	54.6	72.65
MEF
	R26			Fcgr1 KO			Fcgr3 KO			Fcgr4 KO
Isotype (AH)	24.8	28.45	45.9	29.6	24.95	36.65	27.95	25.6	38.55	31.7	26.05	41.6
αCD29	75.6	81.9	91.75	48.3	49.05	59.8	80.35	75.9	87	84.35	79.15	88.35

## Sheet: ED 4e
B16
	WT			FcRγ KO
Isotype (AH)	33.3	30	40.8667	17.4667	35.1	41.5667
αCD29	93.4	92.5	95.7333	27.4	44.6333	53.5667
MEF
	WT			FcRγ KO
Isotype (AH)	28.4667	27.2333	35.2333	23.2333	27.1667	30.5667
αCD29	80.8667	82.6	85.3	25.2333	36.4333	37.7333

## Sheet: ED 4f
(-)	(+)
22.9333	74.5
40.7	88.6667
45.3	70.4333

## Sheet: ED 4g
	PBS	Serum IgG
m1	97.5	199
m2	85	204.333
m3	72.5333	194.667
