# Supplementary material for: Submicrometre sampling of living cells by macrophages
Source: Nature. 2026 Apr 29;654(8118):495–503. doi: 10.1038/s41586-026-10435-5 (PMC13253326; doi:10.1038/s41586-026-10435-5)
Supplement: Supplementary file 15 — Source Data Extended Data Fig. 5 [file 41586_2026_10435_MOESM15_ESM.xlsx]

## Sheet: ED 5b
Rosa26	CD11B
70.2333	61
69.0333	60.2667
66.45	59.8

## Sheet: ED 5c
B16
	Isotype	CD11B
B6	1	0.871595
mTmG	1	0.91058
B6-2	1	0.644719
MEF
	Isotype	CD11B
B6	1	0.727492
mTmG	1	0.882245
B6-2	1	0.530081

## Sheet: ED 5e
B16
Isotype	αITGA5	αTREM2	αSIRPA
1	1.19679	0.825333
1	1.13077	0.822289
1		0.966165
1			1.25359
1			1.48227
1			1.65244
MEF
Isotype	αITGA5	αTREM2	αSIRPA
1	1.18565
1	0.999448
1		0.994312
1		0.896163
1		0.775896
1			1.18802
1			1.24723
1			1.22679

## Sheet: ED 5f
B16
R26	ITGAV KO	TLR2 KO	C5AR1 KO	CD93 KO
1	0.96976
1	1.07056
1	0.910671
1		1.00339	0.994063	0.899067
1		0.795902	0.817967	0.780142
1		0.682971	0.787138	0.776268
MEF
R26	ITGAV KO	TLR2 KO	C5AR1 KO	CD93 KO
1	0.992121
1	0.884155
1	1.04173
1		1.01586	0.903755	0.791645
1		0.829418	0.734934	0.821757
1		0.699448	0.755249	0.712707
