# Supplementary material for: Submicrometre sampling of living cells by macrophages
Source: Nature. 2026 Apr 29;654(8118):495–503. doi: 10.1038/s41586-026-10435-5 (PMC13253326; doi:10.1038/s41586-026-10435-5)
Supplement: Supplementary file 16 — Source Data Extended Data Fig. 6 [file 41586_2026_10435_MOESM16_ESM.xlsx]

## Sheet: ED 6b
BMDM
DMSO	PP1	Piceatannol	GDC-0941	NAV-2729	NSC23766	ZCL278	CK-666	SMIFH2
0.999958	1.10538	1.10801		1.1266	1.30897	1.40012		1.40926
0.971904	1.16122	1.13283		1.39583	1.25546	1.14067		1.40868
0.989868	0.982566	1.24403		1.20887	1.15162	1.08452		1.35334
0.902676					1.31292
1			1.30903
1			0.958183
1			0.65393
1			1.57598				1.6064
1			1.5922				1.06256
1			2.20274				0.443768
1							1.21452
1							1.01873
1							1.02688
B16
DMSO	PP1	Piceatannol	GDC-0941	NAV-2729	NSC23766	ZCL278	CK-666	SMIFH2
1.00063	1.23682	1.22345		0.862255	1.52282	1.4286		1.29666
1.00791	1.11968	1.30106		0.698986	1.04798	0.844108		0.792865
0.935361	1.06831	1.02468		1.03715	1.10724	0.947919		1.01167
0.867884			1.12278
1.13788			1.30456
0.994239			1.05742
1							1.02508
1							0.918895
1							0.844837
MEF
DMSO	PP2	Piceatannol	GDC-0941	NAV-2729	NSC23766	ZCL278	CK-666	SMIFH2
0.999812	0.907137	0.952915		0.807113	0.906603	0.866785		0.863044
1.00119	0.929261	0.894835		0.987095
1.00119	0.884145	0.965775		0.819672	0.994792	0.8856		0.939486
1					0.687199
0.941601			1.19478				0.916047
1.08891			1.03318				0.832785
0.969486			1.03434				0.652385

## Sheet: ED 6c
B16
DMSO	Src	Syk	PI3K
1	0.714765	0.936242
1	0.595506	0.972713
1	0.711152	0.932968
1			0.216848
1			0.191517
1			0.122951
MEF
DMSO	Src	Syk	PI3K
1	0.890052	0.921466
1	0.877076	0.98206
1	0.877841	0.973485
1			0.585174
1			0.606772
1			0.750164

## Sheet: ED 6d
B16
DMSO	Arf6	Rac1	Cdc42
1	0.922819	0.862416	1.05369
1	1.11557	1.10273	1.1878
1	0.843388	0.873857	0.916514
MEF
DMSO	Arf6	Rac1	Cdc42
1	0.984293	0.979058	0.965096
1	1.01927
1	1	0.964962	1.02273
1		0.906685

## Sheet: ED 6e
B16
DMSO	Arp2/3	Formin
1		0.971477
1		1.27287
1		0.92078
1	0.879412
1	0.953488
1	0.838
MEF
DMSO	Arp2/3	Formin
1		1
1		1.02746
1	0.382492
1	0.42247
1	0.272262
