# Supplementary material for: Submicrometre sampling of living cells by macrophages
Source: Nature. 2026 Apr 29;654(8118):495–503. doi: 10.1038/s41586-026-10435-5 (PMC13253326; doi:10.1038/s41586-026-10435-5)
Supplement: Supplementary file 17 — Source Data Extended Data Fig. 7 [file 41586_2026_10435_MOESM17_ESM.xlsx]

## Sheet: ED 7a
% MHC I
	Recycling	Early	Maturing	Lysosome	Late
240816	4.23	2.4	4.09	0.1	2.01
240716	5.44	13.5	0.3	0.033	0.38
240712	1.58	2.82	2.06	0.00959	0.7
241121	5.96	0	0.41	0.017	0.05
MHC I gMFI
	Recycling	Early	Maturing	Lysosome	Late
240816	297	379	555	-303	-279
240716	580	2378	477	-131	-413
240712	260	408	346	-411	-342
241121	192	565	370	-472	-418

## Sheet: ED 7b
% MHC II
	Recycling	Early	Maturing	Lysosome	Late
240816	7.05	3.6	6.35	1.54	4.64
240716	3.35	19.1	6.54	3.31	3.62
240712	1.42	9.85	14.8	2.77	5.73
241121	0.38	31.1	8.24	2.66	2.48
MHC II gMFI
	Recycling	Early	Maturing	Lysosome	Late
240816	1380	277	403	313	583
240716	314	1916	1055	315	486
240712	186	384	1002	289	425
241121	300	8907	1565	847	697

## Sheet: ED 7f
Recycling (RAB17+)
	Phago				Endo				Trogo
	0712	0717	0816	1121	0712	0717	0816	1121	0712	0717	0816	1121
B16		0.38	19.2	0.59	6.49	0.4	0.48	7.31	0.38	0.57	0.64	3.14
MEF		3.35	6.45	9.13	1.01	0.58	0.24	0.18	0.063	0.37	0.14	1.94
Early (EEA1+)
	Phago				Endo				Trogo
	0712	0715	0817	1121	0712	0715	0817	1121	0712	0715	0817	1121
B16		0.019	0	0	0	0.16	1.9	0.18	0.027	0.071	0.64	0
MEF		0.16	3.23	0	0	0.077	1.67	0	0.11	0.035	0.5	0
Maturing (RAB7+)
	Phago				Endo				Trogo
	0712	0715	0817	1121	0712	0715	0817	1121	0712	0715	0817	1121
B16		1.404	3.845	2.23288	4.543	1.479	5.241	4.63536	3.757	4.777	1.911	2.68917
MEF		0.641	0	1.43936	1.445	0.038	6.458	1.3871	3.732	1.296	2.022	1.5929
Lysosome (LAMP1+)
	Phago				Endo				Trogo
	0712	0715	0817	1121	0712	0715	0817	1121	0712	0715	0817	1121
B16		60.527	38.451	43.5708	57.165	62.71	25.239	30.488	49.601	39.184	36.642	36.0789
MEF		68.65	35.475	31.2092	67.63	67.67	44.707	70.325	49.995	64.087	52.325	56.3137

## Sheet: ED 7g
% MHC I Co-localization
	Phago				Endo				Trogo
	0712	0715	0817		0712	0715	0817		0712	0715	0817
B16		6.74	0	0.48	11	6.79	1.9	22.2	1.37	7.36	1.48	0
MEF		10.5	19.4	17.5	4.84	13.7	1.67	1.85	5.37	6.31	1.45	2.54
% MHC II Co-localization
	Phago				Endo				Trogo
	0712	0715	0817		0712	0715	0817		0712	0715	0817
B16		7.89	7.69	1.12	9.09	7.66	1.9	2.6	7.94	12.3	4.03	1.54
MEF		6.14	6.45	3.17	10.3	6.7	3.83	0.96	8.27	7.44	6.42	1.97
