# Supplementary material for: Submicrometre sampling of living cells by macrophages
Source: Nature. 2026 Apr 29;654(8118):495–503. doi: 10.1038/s41586-026-10435-5 (PMC13253326; doi:10.1038/s41586-026-10435-5)
Supplement: Supplementary file 18 — Source Data Extended Data Fig. 8 [file 41586_2026_10435_MOESM18_ESM.xlsx]

## Sheet: ED 8c
Late Endosome
	Phago				Endo				Trogo
B16		12.4	26.9	32.1	8.2	11.9	7.62	1.07	5.21	1.95	14.2	3.59
MEF		18.5	45.2	5.77	3.39	9.09	11	2.55	6.41	10.4	17.7	5.37
Alternative Compartment
	Phago				Endo				Trogo
B16		14.9	19.2	11.8	23.1	14.4	18.6	6.77	42.5	37.4	49.6	42.8
MEF		7.23	9.68	13.5	20.7	11.3	31.6	10.2	31.7	14.8	37.6	17.7

## Sheet: ED 8f
Phago	Trogo
0.951	0.331
0.686	0.713
0.882	0.888
0.869	0.909
0.858	0.532
0.924	0.765
0.756	0.583
0.807	0.799
0.916	0.918
0.721	0.74
0.206	0.385
0.701	0.839
0.834	0.734
0.481	0.826
0.732	0.512
0.953	0.44
0.954	0.673
0.495	0.935
0.549	0.919
0.896	0.828
0.858	0.3
0.882	0.723
0.848	0.798
0.252	0.703
	0.881
	0.818
	0.755
	0.407
	0.917
	0.829
	0.744
	0.852
	0.593
	0.317
	0.692
	0.732
	0.789
	0.918
	0.361
	0.844
	0.574
	0.823
	0.351
	0.211
	0.648
	0.387
	0.248
	0.606
	0.757
	0.342
	0.271
	0.462
	0.809
	0.817
	0.819
	0.665
	0.749
	0.536
	0.507
	0.565
	0.762
	0.775
	0.335
	0.724
	0.816
	0.65
	0.577
	0.46
	0.754
	0.282
	0.822
	0.857
	0.719
	0.83
	0.414
	0.405
	0.599
	0.537
	0.665
	0.076
	0.843
	0.747
	0.705
	0.861
	0.559
	0.796
	0.851
	0.521
	0.924
	0.483
	0.463
	0.597
	0.825
	0.672
	0.843
	0.523
