# Supplementary material for: Submicrometre sampling of living cells by macrophages
Source: Nature. 2026 Apr 29;654(8118):495–503. doi: 10.1038/s41586-026-10435-5 (PMC13253326; doi:10.1038/s41586-026-10435-5)
Supplement: Supplementary file 19 — Source Data Extended Data Fig. 9 [file 41586_2026_10435_MOESM19_ESM.xlsx]

## Sheet: ED 9b
	Phago			Trogo
M1	4.35	10.5	7.34	3.23	7.39	7.41
M2	7.19	7.29	7.15	5.9	6.21	5.68
M3	4.73	1.41	1.2	4.13	4.15	0.63

## Sheet: ED 9c
Phago	Trogo
1	4.80791
1	6.59375
1	2.95671

## Sheet: ED 9f
B6	Balbc
75.2333	1.57
40.0333	1.47667
51.3333	3.68
