# Supplementary material for: Submicrometre sampling of living cells by macrophages
Source: Nature. 2026 Apr 29;654(8118):495–503. doi: 10.1038/s41586-026-10435-5 (PMC13253326; doi:10.1038/s41586-026-10435-5)
Supplement: Supplementary file 20 — Source Data Extended Data Fig. 10 [file 41586_2026_10435_MOESM20_ESM.xlsx]

## Sheet: ED 10a
B16
R26	SNX27 KO
40.3	58.7
15.8	24
62	72
7.59	17.9
8.06	13.6
40.8	58.6
MEF
R26	SNX27 KO
42.6	50
24.6	25.2
46.5	52.1
38.3	47.5
65.6	78.2

## Sheet: ED 10c
	Rosa26			SNX27 KO
	251010	251022	251105	251010	251022	251105
Early	2.01	0.11	0	0.64	0.12	0
Mature	0.22	2.1	3.25	0.73	2.12	1.74
LE	5.82	19.5	18.8	7.09	16.6	18
Lyso	51	46.3	42.5	66.7	53.9	54.7
Alt	37.6	32	33.9	22.5	25.3	25.5

## Sheet: ED 10d
R26	SNX27 KO
60.8333	60.8
72.5	65.7667
